# Supplementary material for: Characterization of Salmonella enterica Contamination in Pork and Poultry Meat from São Paulo/Brazil: Serotypes, Genotypes and Antimicrobial Resistance Profiles
Source: Pathogens. 2022 Mar 16;11(3):358. doi: 10.3390/pathogens11030358 (PMC8951033; doi:10.3390/pathogens11030358)
Supplement: Supplementary file 1 [file pathogens-11-00358-s001.zip]

Archive with 1 entries (1 files):
- pathogens-1602596-supplementary.pdf
